# Supplementary material for: Orbital Doppler Ultrasonography and Optic Nerve Sheath Diameter in Pediatric Brain Death Evaluation
Source: J Clin Med. 2026 Apr 21;15(8):3156. doi: 10.3390/jcm15083156 (PMC13117453; doi:10.3390/jcm15083156)
Supplement: Supplementary file 1 [file jcm-15-03156-s001.zip]

Archive with 1 entries (1 files):
- jcm-4242569-supplementary.pdf
